# Supplementary material for: High Fat and Sugar Diet Increases Enteric cDC1 and Oral Antigen‐Specific Tregs
Source: J Immunol Res. 2025 Oct 28;2025:6600076. doi: 10.1155/jimr/6600076 (PMC12564431; doi:10.1155/jimr/6600076)
Supplement: Supplementary file 6 — Supporting Information 6 Raw dataset used to generate Figure 2 (Diet & Duration). Pairwise comparison of effect of diet and duration of diet on ratio of cell types in CD45+ cells. Two‐way repeated measures ANOVA. Rows 0–2 show pairwise comparison of duration, while not considering the treatment. Row 3 shows effect of treatment independent of duration. Rows 4–6 shows the effect of the treatment at each time point. Bonferroni correction. (Diet & Segment) Pairwise comparison of effect of diet and intestinal segment on ratios of cell types in CD45+ cells. Mixed‐repeated measures Anova within and between subjects. Rows 0–2 show pairwise comparison of intestinal segments while not considering the treatment. Row 3 shows effect of treatment independent of intestinal segment. Rows 4–6 show the effect of the treatment in each intestinal segment. [file JIMR-2025-6600076-s002.xlsx]

## Sheet: Diet & Duration
cDC
Row	Contrast	Duration	A	B	mean(A)	std(A)	mean(B)	std(B)	T	dof	p-unc	p-corr	BF10	hedges
0	Duration	-	16	4	0.0258197	0.0161169	0.0279642	0.0176042	-0.678996	111.964	0.498542	1	0.245	-0.125919
1	Duration	-	16	8	0.0258197	0.0161169	0.0264746	0.0172061	-0.17094	56.7803	0.864879	1	0.239	-0.0393032
2	Duration	-	4	8	0.0279642	0.0176042	0.0264746	0.0172061	0.384189	59.3152	0.702213	1	0.248	0.0845188
3	Treatment	-	CD	HFHSD	0.0206366	0.0141851	0.0330628	0.0171685	-4.73451	142	5.25859e-06		3066.17	-0.78491
4	Duration x Treatment	16	CD	HFHSD	0.0183503	0.0119598	0.0332891	0.0164495	-3.81676	52	0.000361307	0.00108392	73.306	-1.02374
5	Duration x Treatment	4	CD	HFHSD	0.0224399	0.0149827	0.0334885	0.0185171	-2.5406	58	0.013765	0.041295	3.664	-0.647461
6	Duration x Treatment	8	CD	HFHSD	0.0211452	0.0165075	0.031804	0.0167298	-1.75645	28	0.089945	0.269835	1.076	-0.624031
cDC1
Row	Contrast	Duration	A	B	mean(A)	std(A)	mean(B)	std(B)	T	dof	p-unc	p-corr	BF10	hedges
0	Duration	-	16	4	0.00593089	0.00446549	0.00667417	0.00314535	-1.01699	94.0532	0.311769	0.935306	0.317	-0.192903
1	Duration	-	16	8	0.00593089	0.00446549	0.00430546	0.00249362	2.14069	81.9877	0.0352692	0.105807	1.671	0.414628
2	Duration	-	4	8	0.00667417	0.00314535	0.00430546	0.00249362	3.88282	71.3105	0.000228276	0.000684827	120.569	0.797023
3	Treatment	-	CD	HFHSD	0.00420472	0.00323037	0.0075992	0.00330908	-6.22848	142	5.02614e-09		1946000	-1.03259
4	Duration x Treatment	16	CD	HFHSD	0.00405696	0.0045853	0.00780482	0.00351138	-3.372	52	0.00141483	0.0042445	23.283	-0.90444
5	Duration x Treatment	4	CD	HFHSD	0.00499685	0.00204169	0.00835148	0.00318407	-4.85773	58	9.38053e-06	2.81416e-05	1784.42	-1.23797
6	Duration x Treatment	8	CD	HFHSD	0.00288641	0.00141131	0.0057245	0.00256391	-3.75576	28	0.000805628	0.00241688	36.827	-1.33435
cDC2
Row	Contrast	Duration	A	B	mean(A)	std(A)	mean(B)	std(B)	T	dof	p-unc	p-corr	BF10	hedges
0	Duration	-	16	4	0.00263279	0.00138969	0.00343456	0.00158239	-2.88011	111.938	0.0047648	0.0142944	7.67	-0.53295
1	Duration	-	16	8	0.00263279	0.00138969	0.00460596	0.00203253	-4.73753	44.3814	2.24733e-05	6.742e-05	1876.03	-1.18778
2	Duration	-	4	8	0.00343456	0.00158239	0.00460596	0.00203253	-2.76533	47.1139	0.00809429	0.0242829	5.997	-0.666078
3	Treatment	-	CD	HFHSD	0.00293542	0.00159574	0.00382046	0.0018244	-3.09835	142	0.00234634		13.298	-0.513659
4	Duration x Treatment	16	CD	HFHSD	0.00222169	0.00134573	0.0030439	0.0013322	-2.25617	52	0.0282914	0.0848741	2.15	-0.605154
5	Duration x Treatment	4	CD	HFHSD	0.00312876	0.0014948	0.00374037	0.0016329	-1.51322	58	0.135653	0.40696	0.682	-0.385638
6	Duration x Treatment	8	CD	HFHSD	0.00383347	0.00173074	0.00537845	0.0020696	-2.21789	28	0.0348477	0.104543	2.048	-0.787972
dpDC
Row	Contrast	Duration	A	B	mean(A)	std(A)	mean(B)	std(B)	T	dof	p-unc	p-corr	BF10	hedges
0	Duration	-	16	4	0.0151557	0.0122802	0.0164413	0.0143778	-0.514751	111.708	0.607744	1	0.224	-0.0951142
1	Duration	-	16	8	0.0151557	0.0122802	0.0159411	0.0136317	-0.262011	54.9344	0.794293	1	0.243	-0.0609221
2	Duration	-	4	8	0.0164413	0.0143778	0.0159411	0.0136317	0.161103	60.963	0.872545	1	0.235	0.0350806
3	Treatment	-	CD	HFHSD	0.0120667	0.0113481	0.0196432	0.0142489	-3.52928	142	0.000561987		46.107	-0.585102
4	Duration x Treatment	16	CD	HFHSD	0.0104127	0.00873869	0.0198987	0.0135763	-3.05288	52	0.00356715	0.0107015	10.904	-0.818846
5	Duration x Treatment	4	CD	HFHSD	0.0130791	0.012304	0.0198035	0.0156778	-1.84808	58	0.0696907	0.209072	1.082	-0.470976
6	Duration x Treatment	8	CD	HFHSD	0.0130194	0.0137566	0.0188628	0.0133186	-1.18194	28	0.247169	0.741507	0.582	-0.41992
B cell
Row	Contrast	Duration	A	B	mean(A)	std(A)	mean(B)	std(B)	T	dof	p-unc	p-corr	BF10	hedges
0	Duration	-	16	4	0.0801758	0.10262	0.0675758	0.0738024	0.666793	76.8633	0.506901	1	0.282	0.132751
1	Duration	-	16	8	0.0801758	0.10262	0.0671614	0.10407	0.561858	57.3851	0.576401	1	0.267	0.125152
2	Duration	-	4	8	0.0675758	0.0738024	0.0671614	0.10407	0.0177907	58	0.985867	1	0.262	0.00453389
3	Treatment	-	CD	HFHSD	0.0569668	0.0568214	0.0905777	0.121704	-1.93835	118	0.0549696		1.047	-0.351638
4	Duration x Treatment	16	CD	HFHSD	0.0566707	0.0475452	0.103681	0.134243	-1.80801	58	0.0757908	0.227372	1.019	-0.460763
5	Duration x Treatment	4	CD	HFHSD	0.0619466	0.0814629	0.073205	0.0676648	-0.411744	28	0.683662	1	0.367	-0.146284
6	Duration x Treatment	8	CD	HFHSD	0.052579	0.047333	0.0817439	0.140494	-0.761908	28	0.452485	1	0.429	-0.27069
CD8+TCRγδ+T cell
Row	Contrast	Duration	A	B	mean(A)	std(A)	mean(B)	std(B)	T	dof	p-unc	p-corr	BF10	hedges
0	Duration	-	16	4	0.0592873	0.0572139	0.0357519	0.0234544	2.7566	85.6424	0.00713623	0.0214087	5.879	0.478709
1	Duration	-	16	8	0.0592873	0.0572139	0.0488171	0.0452247	0.945086	71.4845	0.347799	1	0.342	0.193812
2	Duration	-	4	8	0.0357519	0.0234544	0.0488171	0.0452247	-1.40468	58	0.16545	0.49635	0.598	-0.357976
3	Treatment	-	CD	HFHSD	0.0700548	0.0557155	0.031517	0.0296672	4.72916	118	6.29993e-06		2618.15	0.857922
4	Duration x Treatment	16	CD	HFHSD	0.0844266	0.0655814	0.0341479	0.0324232	3.76426	58	0.000391856	0.00117557	68.385	0.959306
5	Duration x Treatment	4	CD	HFHSD	0.0386562	0.0227302	0.0328477	0.0245923	0.671768	28	0.507237	1	0.409	0.238665
6	Duration x Treatment	8	CD	HFHSD	0.0727097	0.046367	0.0249245	0.0293848	3.37142	28	0.00219855	0.00659565	16.419	1.1978
CD8+TCRαβ+T cell
Row	Contrast	Duration	A	B	mean(A)	std(A)	mean(B)	std(B)	T	dof	p-unc	p-corr	BF10	hedges
0	Duration	-	16	4	0.0514813	0.0294404	0.0277173	0.0100441	5.63127	80.7625	2.51726e-07	7.55177e-07	56560	0.950566
1	Duration	-	16	8	0.0514813	0.0294404	0.0375688	0.027555	2.20654	61.6759	0.0310792	0.0932376	1.875	0.478402
2	Duration	-	4	8	0.0277173	0.0100441	0.0375688	0.027555	-1.83981	58	0.0709159	0.212748	1.068	-0.468866
3	Treatment	-	CD	HFHSD	0.0502984	0.0306711	0.033826	0.0203952	3.46412	118	0.000742212		37.254	0.62843
4	Duration x Treatment	16	CD	HFHSD	0.0598993	0.0347449	0.0430634	0.0202371	2.29338	58	0.0254688	0.0764064	2.278	0.584458
5	Duration x Treatment	4	CD	HFHSD	0.0312491	0.00932481	0.0241855	0.00976188	2.02648	28	0.0523366	0.15701	1.545	0.719966
6	Duration x Treatment	8	CD	HFHSD	0.0501458	0.0281158	0.0249918	0.0210554	2.77348	28	0.00975791	0.0292737	5.182	0.985361
CD8αα+ cell
Row	Contrast	Duration	A	B	mean(A)	std(A)	mean(B)	std(B)	T	dof	p-unc	p-corr	BF10	hedges
0	Duration	-	16	4	0.731199	0.0827403	0.735743	0.0962144	-0.221016	50.985	0.825962	1	0.237	-0.051539
1	Duration	-	16	8	0.731199	0.0827403	0.686887	0.134942	1.65018	40.2288	0.106694	0.320081	0.753	0.426906
2	Duration	-	4	8	0.735743	0.0962144	0.686887	0.134942	1.61464	58	0.111816	0.335447	0.777	0.411485
3	Treatment	-	CD	HFHSD	0.742213	0.0867355	0.700301	0.112864	2.28078	118	0.0243562		1.981	0.413758
4	Duration x Treatment	16	CD	HFHSD	0.745006	0.0921624	0.717392	0.0709905	1.30015	58	0.198694	0.596083	0.532	0.331336
5	Duration x Treatment	4	CD	HFHSD	0.746953	0.0846031	0.724533	0.108391	0.631492	28	0.532841	1	0.401	0.224356
6	Duration x Treatment	8	CD	HFHSD	0.731887	0.0824442	0.641887	0.163044	1.90784	28	0.0667153	0.200146	1.311	0.677817

## Sheet: Diet & Segment
cDC
Row	Contrast	Segment	A	B	mean(A)	std(A)	mean(B)	std(B)	T	dof	p-unc	p-corr	BF10	hedges
0	Segment	-	D	I	0.044	0.011	0.012	0.005	22.709	47	5.56e-27	1.67e-26	5.58e+23	3.647
1	Segment	-	D	J	0.044	0.011	0.024	0.013	12.877	47	5.02e-17	1.51e-16	117000000000000	1.628
2	Segment	-	I	J	0.012	0.005	0.024	0.013	-8.299	47	9.16e-11	2.75e-10	110000000	-1.282
3	Treatment	-	CD	HFHSD	0.021	0.005	0.033	0.006	-7.616	46	1.1e-09		6859000	-2.162
4	Segment x Treatment	D	CD	HFHSD	0.038	0.01	0.051	0.009	-4.879	46	1.32e-05	3.96e-05	1289.45	-1.385
5	Segment x Treatment	I	CD	HFHSD	0.009	0.003	0.015	0.005	-5.049	46	7.45e-06	2.23e-05	2138.71	-1.434
6	Segment x Treatment	J	CD	HFHSD	0.015	0.006	0.033	0.011	-6.808	46	1.77e-08	5.31e-08	517500	-1.933
cDC1
Row	Contrast	Segment	A	B	mean(A)	std(A)	mean(B)	std(B)	T	dof	p-unc	p-corr	BF10	hedges
0	Segment	-	D	I	0.008	0.004	0.004	0.002	7.483	47	1.52e-09	4.56e-09	7554000	1.208
1	Segment	-	D	J	0.008	0.004	0.006	0.004	2.878	47	0.006	0.018	5.926	0.364
2	Segment	-	I	J	0.004	0.002	0.006	0.004	-5.806	47	5.28e-07	1.59e-06	30000	-0.778
3	Treatment	-	CD	HFHSD	0.004	0.002	0.008	0.002	-5.346	46	2.72e-06		5248.68	-1.518
4	Segment x Treatment	D	CD	HFHSD	0.006	0.004	0.009	0.003	-2.167	46	0.035	0.106	1.862	-0.615
5	Segment x Treatment	I	CD	HFHSD	0.003	0.002	0.005	0.002	-4.676	46	2.59e-05	7.76e-05	712.418	-1.328
6	Segment x Treatment	J	CD	HFHSD	0.003	0.002	0.009	0.003	-7.529	46	1.47e-09	4.42e-09	5204000	-2.138
cDC2
Row	Contrast	Segment	A	B	mean(A)	std(A)	mean(B)	std(B)	T	dof	p-unc	p-corr	BF10	hedges
0	Segment	-	D	I	0.00425029	0.00167807	0.00230476	0.00133239	8.10847	47	1.75541e-10	5.26623e-10	59100000	1.27381
1	Segment	-	D	J	0.00425029	0.00167807	0.00357877	0.00169967	2.71131	47	0.00932955	0.0279887	4.05	0.394426
2	Segment	-	I	J	0.00230476	0.00133239	0.00357877	0.00169967	-5.29109	47	3.12385e-06	9.37154e-06	5697.9	-0.82759
3	Treatment	-	CD	HFHSD	0.00293542	0.00108138	0.00382046	0.00126064	-2.61049	46	0.0121635		4.176	-0.741229
4	Segment x Treatment	D	CD	HFHSD	0.00392967	0.00146561	0.00457091	0.00184167	-1.33468	46	0.18855	0.565651	0.591	-0.378972
5	Segment x Treatment	I	CD	HFHSD	0.00187851	0.000930831	0.002731	0.00154341	-2.31711	46	0.0250022	0.0750067	2.413	-0.657928
6	Segment x Treatment	J	CD	HFHSD	0.00299808	0.00162631	0.00415947	0.00159836	-2.49515	46	0.0162414	0.0487241	3.344	-0.70848
dpDC
Row	Contrast	Segment	A	B	mean(A)	std(A)	mean(B)	std(B)	T	dof	p-unc	p-corr	BF10	hedges
0	Segment	-	D	I	0.031	0.01	0.004	0.002	21.113	47	1.26e-25	3.79e-25	2.65e+22	3.803
1	Segment	-	D	J	0.031	0.01	0.013	0.009	12.911	47	4.56e-17	1.37e-16	129000000000000	1.948
2	Segment	-	I	J	0.004	0.002	0.013	0.009	-7.949	47	3.04e-10	9.11e-10	35050000	-1.385
3	Treatment	-	CD	HFHSD	0.012	0.004	0.02	0.005	-6.32	46	9.58e-08		109400	-1.795
4	Segment x Treatment	D	CD	HFHSD	0.026	0.008	0.035	0.008	-3.934	46	0.00028	0.001	90.923	-1.117
5	Segment x Treatment	I	CD	HFHSD	0.003	0.001	0.005	0.003	-4.777	46	1.85e-05	5.56e-05	955.381	-1.356
6	Segment x Treatment	J	CD	HFHSD	0.008	0.003	0.018	0.009	-5.339	46	2.79e-06	8.38e-06	5133.54	-1.516
B cell
Row	Contrast	Segment	A	B	mean(A)	std(A)	mean(B)	std(B)	T	dof	p-unc	p-corr	BF10	hedges
0	Segment	-	D	I	0.026	0.021	0.153	0.131	-6.044	39	4.5e-07	1.35e-06	35870	-1.348
1	Segment	-	D	J	0.026	0.021	0.043	0.03	-3.276	39	0.002	0.007	15.096	-0.66
2	Segment	-	I	J	0.153	0.131	0.043	0.03	5.386	39	3.68e-06	1.1e-05	5071.24	1.15
3	Treatment	-	CD	HFHSD	0.057	0.026	0.091	0.057	-2.411	38	0.021		2.846	-0.747
4	Segment x Treatment	D	CD	HFHSD	0.023	0.011	0.029	0.027	-0.903	38	0.372	1	0.427	-0.28
5	Segment x Treatment	I	CD	HFHSD	0.107	0.068	0.199	0.161	-2.366	38	0.023	0.07	2.631	-0.733
6	Segment x Treatment	J	CD	HFHSD	0.042	0.034	0.044	0.027	-0.26	38	0.797	1	0.317	-0.08
CD8+TCRγδ+T cell
Row	Contrast	Segment	A	B	mean(A)	std(A)	mean(B)	std(B)	T	dof	p-unc	p-corr	BF10	hedges
0	Segment	-	D	I	0.0205017	0.0243924	0.0711387	0.0491351	-7.80027	39	1.75221e-09	5.25662e-09	6682000	-1.29284
1	Segment	-	D	J	0.0205017	0.0243924	0.0607172	0.0519051	-6.06369	39	4.22441e-07	1.26732e-06	38060	-0.982106
2	Segment	-	I	J	0.0711387	0.0491351	0.0607172	0.0519051	1.70893	39	0.0954116	0.286235	0.644	0.204218
3	Treatment	-	CD	HFHSD	0.0700548	0.0416953	0.031517	0.016036	3.85798	38	0.000429349		62.883	1.19576
4	Segment x Treatment	D	CD	HFHSD	0.0323119	0.0301548	0.00869161	0.00428265	3.46822	38	0.0013182	0.00395459	24.849	1.07496
5	Segment x Treatment	I	CD	HFHSD	0.0911375	0.0532352	0.05114	0.0357714	2.78892	38	0.00821818	0.0246545	5.776	0.864414
6	Segment x Treatment	J	CD	HFHSD	0.0867151	0.0603039	0.0347193	0.021693	3.62838	38	0.000835849	0.00250755	36.133	1.1246
CD8+TCRαβ+T cell
Row	Contrast	Segment	A	B	mean(A)	std(A)	mean(B)	std(B)	T	dof	p-unc	p-corr	BF10	hedges
0	Segment	-	D	I	0.0235506	0.0113885	0.0595294	0.0299282	-9.18395	39	2.69321e-11	8.07962e-11	354900000	-1.57365
1	Segment	-	D	J	0.0235506	0.0113885	0.0431066	0.0238795	-6.76737	39	4.47811e-08	1.34343e-07	312600	-1.03528
2	Segment	-	I	J	0.0595294	0.0299282	0.0431066	0.0238795	5.02505	39	1.1572e-05	3.4716e-05	1755.89	0.600755
3	Treatment	-	CD	HFHSD	0.0502984	0.0215819	0.033826	0.01302	2.92269	38	0.00581648		7.561	0.905872
4	Segment x Treatment	D	CD	HFHSD	0.0279218	0.0126415	0.0191793	0.0081356	2.60076	38	0.0131799	0.0395397	4.02	0.806093
5	Segment x Treatment	I	CD	HFHSD	0.0705502	0.0315212	0.0485087	0.0242745	2.47763	38	0.0177864	0.0533592	3.206	0.767931
6	Segment x Treatment	J	CD	HFHSD	0.0524232	0.0283592	0.03379	0.0135461	2.65143	38	0.011625	0.0348749	4.423	0.821798
CD8αα+ cell
Row	Contrast	Segment	A	B	mean(A)	std(A)	mean(B)	std(B)	T	dof	p-unc	p-corr	BF10	hedges
0	Segment	-	D	I	0.780775	0.046005	0.650293	0.0940425	9.51012	39	1.04062e-11	3.12185e-11	879900000	1.74559
1	Segment	-	D	J	0.780775	0.046005	0.732702	0.110044	2.8965	39	0.00615735	0.0184721	6.185	0.564494
2	Segment	-	I	J	0.650293	0.0940425	0.732702	0.110044	-4.35017	39	9.48162e-05	0.000284449	255.235	-0.797355
3	Treatment	-	CD	HFHSD	0.742213	0.0456231	0.700301	0.0726268	2.1854	38	0.0350938		1.943	0.677353
4	Segment x Treatment	D	CD	HFHSD	0.809059	0.0375944	0.752492	0.0353106	4.90483	38	1.78647e-05	5.35941e-05	964.868	1.52023
5	Segment x Treatment	I	CD	HFHSD	0.654414	0.074067	0.646172	0.112391	0.273837	38	0.785693	1	0.318	0.0848743
6	Segment x Treatment	J	CD	HFHSD	0.763166	0.0564068	0.702239	0.140433	1.80044	38	0.0797325	0.239197	1.092	0.558039
